# Supplementary material for: A Prototype Assay Multiplexing SARS-CoV-2 3CL-Protease and Angiotensin-Converting Enzyme 2 for Saliva-Based Diagnostics in COVID-19
Source: Biosensors (Basel). 2023 Jun 27;13(7):682. doi: 10.3390/bios13070682 (PMC10377347; doi:10.3390/bios13070682)
Supplement: Supplementary file 1 [file biosensors-13-00682-s001.zip]

Archive with 1 entries (1 files):
- biosensors-2351279-supplementary.pdf
